# Supplementary material for: Effect of spatial constraints on Hardy-Weinberg equilibrium
Source: Sci Rep. 2016 Jan 14;6:19297. doi: 10.1038/srep19297 (PMC4725899; doi:10.1038/srep19297)
Supplement: Supplementary Program 1 [file srep19297-s2.zip › flower.cpp]

/*
//#using <mscorlib.dll>
//using namespace System;

#using <mscorlib.dll>
#include <fstream>
#include <iomanip>
#include <math.h>
#include <iostream>
#include <tchar.h>

using namespace System::IO; 
#include "flower.h"
