# Supplementary material for: Effect of spatial constraints on Hardy-Weinberg equilibrium
Source: Sci Rep. 2016 Jan 14;6:19297. doi: 10.1038/srep19297 (PMC4725899; doi:10.1038/srep19297)
Supplement: Supplementary Program 3 [file srep19297-s4.zip]

Archive with 3 entries (2 files):
- function.cpp
- __MACOSX/
- __MACOSX/._function.cpp
