# Supplementary material for: Effect of spatial constraints on Hardy-Weinberg equilibrium
Source: Sci Rep. 2016 Jan 14;6:19297. doi: 10.1038/srep19297 (PMC4725899; doi:10.1038/srep19297)
Supplement: Supplementary Program 5 [file srep19297-s6.zip]

Archive with 3 entries (2 files):
- progmain.cpp
- __MACOSX/
- __MACOSX/._progmain.cpp
